# Supplementary material for: Formulation Development of Natural Polymeric Nanoparticles, In Vitro Antiaging Evaluation, and Metabolite Profiling of Toona sinensis Leaf Extracts
Source: Pharmaceuticals (Basel). 2025 Feb 20;18(3):288. doi: 10.3390/ph18030288 (PMC11945715; doi:10.3390/ph18030288)
Supplement: Supplementary file 1 [file pharmaceuticals-18-00288-s001.zip]

Archive with 2 entries (2 files):
- pharmaceuticals-3417799-Table S1.pdf
- pharmaceuticals-3417799-Table S2.pdf
